# Supplementary material for: DHA alleviates diet-induced skeletal muscle fiber remodeling via FTO/m6A/DDIT4/PGC1α signaling
Source: BMC Biol. 2022 Feb 8;20:39. doi: 10.1186/s12915-022-01239-w (PMC8827147; doi:10.1186/s12915-022-01239-w)
Supplement: Supplementary file 2 — Additional file 2. The lipid mass spec data of muscle after DHA supplementation. [file 12915_2022_1239_MOESM2_ESM.xlsx]

## Sheet: Data of FA
Name	Fatty Acids	KEGG ID	Unit	Mean_DHA	Mean_PBS	Mean_QC	RSD%	DHA1	DHA2	DHA3	DHA4	PBS1	PBS2	PBS3	PBS4	QC-1	QC-2	QC-3	QC-4	QC-5	Unnamed: 20
C4:0	Methyl butyrate	C00246	μg/g
C6:0	Methyl hexanoate	C01585	μg/g	0.0121748	0.0882136	0.0617363	4.59036472328887	0.0136459	0.0102918	0.00805795	0.0167034	0.293708	0.0182343	0.0217536	0.0191586	0.0629847	0.0649816	0.061215	0.0621866	0.0573137
C8:0	Methyl octanoate	C06423	μg/g	0.0412607	0.411119	0.279874	1.59324634459854	0.0230142	0.0227881	0.0183543	0.100886	1.22673	0.0752667	0.209369	0.133114	0.274713	0.283351	0.285588	0.277724	0.277994
C10:0	Methyl decanoate	C01571	μg/g	0.0290111	0.296129	0.175257	1.59164583536695	0.00778148	0.0032844	0.0136636	0.0913147	0.247477	0.159743	0.347353	0.429944	0.170992	0.174267	0.175961	0.178278	0.176785
C11:0	Methyl undecanoate	C17715	μg/g
C12:0	Methyl dodecanoate	C02679	μg/g	1.06401	3.33316	2.34166	1.35635158767561	0.772841	0.845683	1.26405	1.37346	1.79663	2.37272	3.28742	5.87589	2.28841	2.34443	2.37346	2.35275	2.34927
C13:0	Methyl tridecanoate	C17076	μg/g	0.0849712	0.130601	0.126273	1.57725196601471	0.0819779	0.055127	0.0935031	0.109277	0.11014	0.117548	0.136834	0.157883	0.125455	0.126599	0.123472	0.126964	0.128875
C14:0	Methyl myristate	C06424	μg/g	56.4435	93.0044	75.4896	0.79130018089763	56.6464	45.2404	57.9743	65.9127	63.609	66.058	96.2554	146.095	74.8734	75.4997	76.3898	75.654	75.0312
C14:1N5	Methyl myristoleate	C08322	μg/g	1.96207	5.73397	4.33132	3.46323983155332	1.70634	1.4034	2.10786	2.63067	4.58255	4.81565	5.42328	8.11438	4.19652	4.31226	4.33512	4.23286	4.57984
C15:0	Methyl pentadecanoate	C16537	μg/g	10.3018	12.6729	12.2363	3.35929465674653	11.561	8.11076	10.2242	11.3111	11.1452	11.4844	12.7472	15.3148	11.5157	12.2896	12.4675	12.4033	12.5053
C15:1N5	Methyl cis-10-pentadecenoate	NA	μg/g	4.36472	6.68654	5.73988	1.23933504104755	3.73166	3.62495	4.59609	5.50618	5.54407	5.81193	6.91616	8.474	5.64183	5.71977	5.81737	5.80139	5.71904
C16:0	Methyl palmitate	C00249	μg/g	1589.75	1912.92	1827.46	1.59193370623576	1615.19	1522.29	1603.99	1617.52	1766.2	1700.92	1797.04	2387.54	1830.89	1845.71	1850.67	1832.35	1777.68
C16:1N7	Methyl palmitoleate	C08362	μg/g	197.271	465.233	364.591	0.73851592891014	190.94	154.357	223.834	219.952	343.312	353.543	402.197	761.882	366.426	363.788	366.229	366.318	360.195
C17:0	Methyl heptadecanoate	NA	μg/g	16.167	15.8355	17.5789	0.873892264375813	15.5056	16.1294	17.0293	16.0037	14.8734	15.4048	16.8856	16.178	17.394	17.4888	17.7177	17.5386	17.7555
C17:1N7	Methyl cis-10-heptadecenoate	NA	μg/g	7.69362	10.6097	11.9486	5.27976262842196	7.17818	6.94965	8.89543	7.75121	10.2094	10.234	11.1408	10.8547	12.1253	12.1673	12.2134	12.4012	10.836
C18:0	Methyl stearate	C01530	μg/g	696.749	611.763	658.586	1.02087003322139	782.04	779.652	714.177	511.127	601.521	594.95	581.647	668.932	658.372	661.097	666.284	659.301	647.877
C18:1TN9	Methyl elaidate	C01712	μg/g	4.28888	3.93341	3.86004	3.44193532643947	3.95102	4.35304	4.33522	4.51623	3.69976	3.73339	4.27288	4.02759	3.87931	3.70676	3.76598	4.05116	3.89699
C18:1N9	Methyl oleate	C00712	μg/g	804.051	1538.62	1237.03	0.862682955193077	825.745	697.277	864.651	828.53	1098.78	1080.65	1228.27	2746.79	1236.93	1239.48	1250.24	1238.01	1220.47
C18:2TTN6	Methyl linolelaidate	NA	μg/g
C18:2N6	Methyl linoleate	C01595	μg/g	877.329	1481.88	1180.93	1.2294672094489	778.927	805.839	1138.53	786.021	1054.93	1138.58	1180.68	2553.31	1192.5	1181.46	1189.87	1184.69	1156.13
C18:3N6	Methyl γ-linolenate	-	μg/g	2.39523	3.73142	3.80554	3.38140034317955	2.3847	2.10163	2.80027	2.29432	3.46028	3.38339	3.85942	4.2226	3.78121	3.90957	3.95218	3.63031	3.75442
C18:3N3	Methyl linolenate	C06427	μg/g	20.9032	42.2247	35.8378	3.41646259223347	20.9338	16.2576	24.4824	21.9392	28.781	36.9196	40.7644	62.4337	34.0839	36.7496	36.557	35.0149	36.7835
C20:0	Methyl arachidate	C06425	μg/g	4.9539	4.84869	4.96006	6.3806225760372	6.566	3.77115	5.63145	3.84701	4.66919	4.40305	4.78539	5.53713	4.56379	5.15873	5.17667	4.67033	5.23076
C20:1N9	cis-11-Eicosenoic acid methyl ester	C16526	μg/g
C20:2N6	cis-11,14-Eicosadienoic acid methyl ester	NA	μg/g	30.8602	49.5651	22.8119	6.15140701920657	31.2991	29.1214	33.7508	29.2694	50.814	49.1848	51.3091	46.9523	20.6893	22.5647	23.2549	22.9827	24.5682
C21:0	Methyl heneicosanoate	NA	μg/g	0.459943	0.678388	0.526913	15.3922572961885	0.582516	0.343981	0.489775	0.423499	1.00365	0.469917	0.61397	0.626019	0.424247	0.604178	0.597732	0.460877	0.547533
C20:3N6	cis-8,11,14-Eicosatrienoic acid methyl ester	C03242	μg/g	48.9561	69.5678	56.995	5.40352278296649	48.7402	49.224	52.726	45.1341	71.2325	69.4569	69.7508	67.8312	53.4817	58.5513	59.0013	53.8763	60.0646
C20:4N6	Methyl arachidonate	C00219	μg/g	406.475	510.506	455.834	1.43770198385528	418.566	415.209	413.45	378.674	507.938	478.793	539.593	515.702	447.465	461.842	462.57	451.332	455.963
C20:3N3	cis-11,14,17-Eicosatrienoic acid methyl ester	NA	μg/g	2.28133	2.7839	2.46113	8.23031979851533	2.406	2.23021	2.26484	2.22427	2.64592	2.65	2.87655	2.96313	2.21982	2.55786	2.5636	2.27585	2.68852
C22:0	Methyl behenate	C08281	μg/g	4.82429	3.81932	4.77536	5.56221417797517	8.14334	2.43943	4.96319	3.75121	4.27531	2.43445	3.23105	5.33646	4.60283	4.84322	4.95907	4.41106	5.06061
C20:5N3	cis-5,8,11,14,17-Eicosapentaenoic acid methyl ester	C06428	μg/g	50.021	13.0416	30.9543	3.69221273801168	53.5003	49.0442	50.4905	47.0488	11.9854	12.3321	13.9448	13.9041	29.3283	31.1176	32.1273	30.3454	31.8531
C22:1N9	Methyl erucate	C08316	μg/g	2.46561	2.84289	2.80999	4.38591511860711	2.84144	2.15692	2.93842	1.92568	2.70483	2.48484	2.88901	3.29286	2.73901	2.88793	2.97086	2.79562	2.65651
C22:2N6	cis-13,16-Docosadienoic acid methyl ester	NA	μg/g	0.374648	0.590388	0.465957	14.7957752091645	0.363515	0.399913	0.341938	0.393224	0.606258	0.512328	0.594398	0.648566	0.348133	0.480389	0.518535	0.470557	0.51217
C23:0	Methyl tricosanoate	NA	μg/g	1.13632	1.16242	1.16838	7.69767548793548	1.56015	0.824498	1.19494	0.965703	1.4291	0.843753	0.991908	1.38494	1.07735	1.12492	1.25776	1.10977	1.27209
C22:4N6	Methyl docosatetraenoate	NA	μg/g	30.6629	50.5739	39.2211	2.98652978919937	30.5726	30.802	31.7384	29.5386	52.7461	48.1929	51.2264	50.1302	37.9402	39.9449	39.5078	38.0905	40.6222
C22:5N6	Methyl docosapentaenoate	NA	μg/g	46.018	49.8424	44.9964	4.07603600586986	46.2179	50.0225	44.8185	43.0129	54.0121	46.0844	50.5164	48.7565	43.124	46.187	46.2682	42.8656	46.5371
C24:0	Methyl tetracosanoate	C08320	μg/g	7.77532	6.99282	8.59064	7.34826011514415	13.2306	4.56941	7.32228	5.97896	7.92011	5.08845	7.19135	7.77138	7.72039	8.73206	8.28304	8.80479	9.41293
C22:5N3	Methyl docosapentaenoate	NA	μg/g	249.459	193.823	212.202	1.75737897539338	252.446	250.769	252.662	241.958	185.203	183.148	213.074	193.867	208.642	215.043	213.998	207.721	215.605
C24:1N9	Methyl cis-15-tetracosenoate	C08323	μg/g
C22:6N3	cis-4,7,10,13,16,19-Docosahexaenoic acid methyl ester	NA	μg/g	1377.57	1020.84	1303.08	0.997475410875122	1485.79	1399.29	1371.42	1253.76	1004.22	1052.26	1068.02	958.841	1294.87	1305.93	1320.94	1306.93	1286.75
Total_SFA	/	-	μg/g	2389.79	2667.96	2614.36	/	2511.92	2384.3	2424.4	2238.54	2480.33	2404.8	2525.39	3261.33	2614.36	2635.55	2646.82	2619.7	2555.36
Total_MUFA	/	-	μg/g	1022.1	2033.66	1630.31	/	1036.09	870.123	1111.36	1070.81	1468.83	1461.28	1661.11	3543.43	1631.94	1632.07	1645.57	1633.61	1608.36
Total_PUFA	/	-	μg/g	3143.3	3488.96	3389.6	/	3172.15	3100.31	3419.47	2881.27	3028.58	3121.5	3286.21	4519.56	3368.48	3406.33	3431.12	3380.23	3361.84
Total_N3	/	-	μg/g	1700.23	1272.71	1584.54	/	1815.08	1717.59	1701.32	1566.93	1232.84	1287.31	1338.68	1232.01	1569.15	1591.4	1606.18	1582.28	1573.68
Total_N6	/	-	μg/g	1443.07	2216.25	1805.06	/	1357.07	1382.72	1718.16	1314.34	1795.74	1834.18	1947.53	3287.55	1799.33	1814.94	1824.94	1797.94	1788.15

## Sheet: Standard curve
Name	Linear equation	R^2	Linear range (ug/ml)	Unnamed: 4
C4:0	y = 0.676115 * x + 0.010459	0.999579	0.002-50
C6:0	y = 2.145062 * x + 2.400182E-004	0.999673	0.002-50
C8:0	y = 2.808091 * x + 3.552830E-004	0.99969	0.002-50
C10:0	y = 2.974875 * x + 4.407884E-004	0.999709	0.004-100
C11:0	y = 2.938498 * x + 3.125274E-004	0.999767	0.002-50
C12:0	y = 2.924615 * x + 3.922994E-004	0.999829	0.004-100
C13:0	y = 2.774600 * x + 3.058208E-004	0.999713	0.002-50
C14:0	y = 2.578346 * x + 0.015441	0.999618	0.002-50
C14:1N5	y = 1.093605 * x - 6.418088E-004	0.999331	0.002-50
C15:0	y = 2.534515 * x + 1.383307E-004	0.999748	0.002-50
C15:1N5	y = 0.979738 * x + 1.153024E-004	0.999793	0.002-50
C16:0	y = 2.542880 * x + 0.071060	0.999666	0.004-100
C16:1N7	y = 0.765158 * x + 0.005247	0.999702	0.002-50
C17:0	y = 2.399196 * x - 8.808896E-004	0.999698	0.004-100
C17:1N7	y = 0.746499 * x + 1.371566E-004	0.999696	0.002-50
C18:0	y = 2.435727 * x + 0.084298	0.999631	0.004-100
C18:1TN9	y = 0.775054 * x - 0.004505	0.999647	0.002-50
C18:1N9	y = 0.716432 * x + 0.100592	0.999527	0.004-100
C18:2TTN6	y = 0.964511 * x - 0.020342	0.999578	0.002-50
C18:2N6	y = 0.956557 * x - 0.026392	0.999563	0.002-50
C18:3N6	y = 0.781160 * x + 3.118248E-004	0.999855	0.004-100
C18:3N3	y = 1.046795 * x - 0.004403	0.99978	0.002-50
C20:0	y = 1.870038 * x + 1.526439E-004	0.999768	0.004-100
C20:1N9	y = 0.827732 * x - 0.007419	0.999985	0.002-50
C20:2N6	y = 0.914886 * x - 0.023660	0.999542	0.002-50
C21:0	y = 1.552001 * x + 0.001375	0.999867	0.002-50
C20:3N6	y = 0.878719 * x - 0.029676	0.999492	0.002-50
C20:4N6	y = 0.948662 * x - 0.047859	0.999536	0.002-50
C20:3N3	y = 1.123874 * x - 0.064862	0.999479	0.002-50
C22:0	y = 1.602850 * x - 2.476369E-004	0.999544	0.004-100
C20:5N3	y = 1.080144 * x - 0.010530	0.999981	0.002-50
C22:1N9	y = 0.940492 * x - 0.008849	0.999856	0.002-50
C22:2N6	y = 0.548524 * x + 3.968627E-005	0.999441	0.002-50
C23:0	y = 1.880202 * x - 0.008220	0.99989	0.002-50
C22:4N6	y = 1.009597 * x - 0.025842	0.999199	0.002-50
C22:5N6	y = 1.021545 * x - 0.025451	0.999221	0.002-50
C24:0	y = 1.786569 * x - 0.018456	0.999836	0.004-100
C22:5N3	y = 1.026703 * x - 0.038717	0.999941	0.002-50
C24:1N9	y = 1.041510 * x - 0.048647	0.999675	0.002-50
C22:6N3	y = 1.096107 * x - 0.067056	0.999532	0.002-50

## Sheet: DHA_vs_PBS
Name	Fatty Acids	Unit	Fold change	p-value	DHA1	DHA2	DHA3	DHA4	PBS1	PBS2	PBS3	PBS4
C20:5N3	cis-5,8,11,14,17-Eicosapentaenoic acid methyl ester	μg/g	3.8355	2.4126e-07	53.5003	49.0442	50.4905	47.0488	11.9854	12.3321	13.9448	13.9041
C22:4N6	Methyl docosatetraenoate	ug/g	0.606299	1.462e-06	30.5726	30.802	31.7384	29.5386	52.7461	48.1929	51.2264	50.1302
C20:2N6	cis-11,14-Eicosadienoic acid methyl ester	ug/g	0.622619	1.40433e-05	31.2991	29.1214	33.7508	29.2694	50.814	49.1848	51.3091	46.9523
C20:3N6	cis-8,11,14-Eicosatrienoic acid methyl ester	ug/g	0.703717	1.92734e-05	48.7402	49.224	52.726	45.1341	71.2325	69.4569	69.7508	67.8312
C22:5N3	Methyl docosapentaenoate	ug/g	1.28704	0.000262072	252.446	250.769	252.662	241.958	185.203	183.148	213.074	193.867
C22:2N6	cis-13,16-Docosadienoic acid methyl ester	ug/g	0.634579	0.000478358	0.363515	0.399913	0.341938	0.393224	0.606258	0.512328	0.594398	0.648566
C20:4N6	Methyl arachidonate	ug/g	0.796219	0.000554831	418.566	415.209	413.45	378.674	507.938	478.793	539.593	515.702
C22:6N3	cis-4,7,10,13,16,19-Docosahexaenoic acid methyl ester	ug/g	1.34945	0.000574045	1485.79	1399.29	1371.42	1253.76	1004.22	1052.26	1068.02	958.841
C17:1N7	Methyl cis-10-heptadecenoate	ug/g	0.725148	0.00103351	7.17818	6.94965	8.89543	7.75121	10.2094	10.234	11.1408	10.8547
C20:3N3	cis-11,14,17-Eicosatrienoic acid methyl ester	ug/g	0.819473	0.00148265	2.406	2.23021	2.26484	2.22427	2.64592	2.65	2.87655	2.96313
C18:3N6	Methyl γ-linolenate	ug/g	0.641908	0.00154003	2.3847	2.10163	2.80027	2.29432	3.46028	3.38339	3.85942	4.2226
C14:1N5	Methyl myristoleate	ug/g	0.342183	0.00451837	1.70634	1.4034	2.10786	2.63067	4.58255	4.81565	5.42328	8.11438
C10:0	Methyl decanoate	ug/g	0.0979675	0.00520224	0.00778148	0.0032844	0.0136636	0.0913147	0.247477	0.159743	0.347353	0.429944
C13:0	Methyl tridecanoate	ug/g	0.650616	0.0267183	0.0819779	0.055127	0.0935031	0.109277	0.11014	0.117548	0.136834	0.157883
C15:1N5	Methyl cis-10-pentadecenoate	ug/g	0.652761	0.0268672	3.73166	3.62495	4.59609	5.50618	5.54407	5.81193	6.91616	8.474
C18:3N3	Methyl linolenate	ug/g	0.495048	0.0278318	20.9338	16.2576	24.4824	21.9392	28.781	36.9196	40.7644	62.4337
C16:1N7	Methyl palmitoleate	ug/g	0.424025	0.0378734	190.94	154.357	223.834	219.952	343.312	353.543	402.197	761.882
C12:0	Methyl dodecanoate	ug/g	0.319219	0.0475884	0.772841	0.845683	1.26405	1.37346	1.79663	2.37272	3.28742	5.87589
C16:0	Methyl palmitate	ug/g	0.831056	0.0916097	1615.19	1522.29	1603.99	1617.52	1766.2	1700.92	1797.04	2387.54
C18:1TN9	Methyl elaidate	ug/g	1.09037	0.096382	3.95102	4.35304	4.33522	4.51623	3.69976	3.73339	4.27288	4.02759
C15:0	Methyl pentadecanoate	ug/g	0.812896	0.102065	11.561	8.11076	10.2242	11.3111	11.1452	11.4844	12.7472	15.3148
C14:0	Methyl myristate	ug/g	0.60689	0.112239	56.6464	45.2404	57.9743	65.9127	63.609	66.058	96.2554	146.095
C18:1N9	Methyl oleate	ug/g	0.522579	0.120187	825.745	697.277	864.651	828.53	1098.78	1080.65	1228.27	2746.79
C21:0	Methyl heneicosanoate	ug/g	0.677993	0.130569	0.582516	0.343981	0.489775	0.423499	1.00365	0.469917	0.61397	0.626019
C22:5N6	Methyl docosapentaenoate	ug/g	0.92327	0.137208	46.2179	50.0225	44.8185	43.0129	54.0121	46.0844	50.5164	48.7565
C18:2N6	Methyl linoleate	ug/g	0.59204	0.152069	778.927	805.839	1138.53	786.021	1054.93	1138.58	1180.68	2553.31
C8:0	Methyl octanoate	ug/g	0.100362	0.225727	0.0230142	0.0227881	0.0183543	0.100886	1.22673	0.0752667	0.209369	0.133114
C18:0	Methyl stearate	ug/g	1.13892	0.250057	782.04	779.652	714.177	511.127	601.521	594.95	581.647	668.932
C22:1N9	Methyl erucate	ug/g	0.867292	0.259848	2.84144	2.15692	2.93842	1.92568	2.70483	2.48484	2.88901	3.29286
C6:0	Methyl hexanoate	ug/g	0.138015	0.309654	0.0136459	0.0102918	0.00805795	0.0167034	0.293708	0.0182343	0.0217536	0.0191586
C22:0	Methyl behenate	ug/g	1.26313	0.492026	8.14334	2.43943	4.96319	3.75121	4.27531	2.43445	3.23105	5.33646
C17:0	Methyl heptadecanoate	ug/g	1.02094	0.564017	15.5056	16.1294	17.0293	16.0037	14.8734	15.4048	16.8856	16.178
C24:0	Methyl tetracosanoate	ug/g	1.1119	0.710834	13.2306	4.56941	7.32228	5.97896	7.92011	5.08845	7.19135	7.77138
C20:0	Methyl arachidate	ug/g	1.0217	0.890085	6.566	3.77115	5.63145	3.84701	4.66919	4.40305	4.78539	5.53713
C23:0	Methyl tricosanoate	ug/g	0.977545	0.907825	1.56015	0.824498	1.19494	0.965703	1.4291	0.843753	0.991908	1.38494
C4:0	Methyl butyrate	ug/g
C11:0	Methyl undecanoate	ug/g
C18:2TTN6	Methyl linolelaidate	ug/g
C20:1N9	cis-11-Eicosenoic acid methyl ester	ug/g
C24:1N9	Methyl cis-15-tetracosenoate	ug/g
Total_SFA	/	ug/g	0.895737	0.228273	2511.92	2384.3	2424.4	2238.54	2480.33	2404.8	2525.39	3261.33
Total_MUFA	/	ug/g	0.502589	0.0936233	1036.09	870.123	1111.36	1070.81	1468.83	1461.28	1661.11	3543.43
Total_PUFA	/	ug/g	0.900927	0.380071	3172.15	3100.31	3419.47	2881.27	3028.58	3121.5	3286.21	4519.56
Total_N3	/	ug/g	1.33591	0.000292245	1815.08	1717.59	1701.32	1566.93	1232.84	1287.31	1338.68	1232.01
Total_N6	/	ug/g	0.651131	0.0818623	1357.07	1382.72	1718.16	1314.34	1795.74	1834.18	1947.53	3287.55
