# Supplementary material for: DHA alleviates diet-induced skeletal muscle fiber remodeling via FTO/m6A/DDIT4/PGC1α signaling
Source: BMC Biol. 2022 Feb 8;20:39. doi: 10.1186/s12915-022-01239-w (PMC8827147; doi:10.1186/s12915-022-01239-w)
Supplement: Supplementary file 4 — Additional file 4. Supporting data for the individual data values (n<6). [file 12915_2022_1239_MOESM4_ESM.xlsx]

## Sheet: FIGURE 1
Figure 1D	Weight of subcutaneous adipose tissue (SAT) and epididymal white adipose tissue (eWAT) from mice in three groups, NS, Not Statistically Significant (n=3 or 4).
	NFD				HFD				HFD+DHA
SAT	0.1487	0.285	0.2615	0.1202	0.431	0.5037	0.3763	0.5429	0.3316	0.2708	0.1586
eWAT	0.2014	0.3133	0.385	0.2358	0.5649	0.9654	0.6358	0.9977	0.5353	0.4939	0.3223	0.4322
Liver	0.93	0.7744	0.9964	0.9867	0.9983	1.0902	0.9168	0.9894	0.9304	0.8661	0.792
Figure 1E	Basic serum triglyceride level of mice in three groups (n=4).
NFD	HFD	HFD+DHA
0.9163	0.7574	0.4935
0.2582	1.0457	0.6015
0.6866	0.8434	0.7431
0.6535	1.1541	1.1776

## Sheet: FIGURE 2
Figure 2A	Weight of gastrocnemius (GAS), tibialis anterior (TA), extensor digitorum longus (EDL) and soleus (SOL) from mice in three groups (n=4 or 5).
	NFD					HFD					HFD+DHA
GAS	0.1681	0.1487	0.1546	0.1697		0.1763	0.1589	0.1698	0.1591	0.1591	0.1496	0.1808	0.1901	0.1468	0.1427
TA	0.0454	0.0543	0.0502	0.053	0.052	0.0409	0.0482	0.0543	0.0494	0.0551	0.0485	0.0487	0.0517	0.0407	0.0439
EDL	0.0109	0.011	0.0105	0.0114	0.0117	0.0101	0.0124	0.0107	0.0089		0.0097	0.0083	0.0099	0.0099
SOL	0.0089	0.0076	0.0095	0.0081	0.0088	0.0053	0.0086	0.0071	0.0068	0.0073	0.0082	0.0097	0.0096	0.0094	0.0109

## Sheet: FIGURE 3
Figure 3B	Heatmaps showing normalized concentration of medium and long chain fatty acids in GAS of PBS and DHA group. (n=4).
	DHA1	DHA2	DHA3	DHA4	PBS1	PBS2	PBS3	PBS4	QC-1	QC-2	QC-3	QC-4	QC-5
C6:0	0.0136459	0.0102918	0.00805795	0.0167034	0.293708	0.0182343	0.0217536	0.0191586	0.0629847	0.0649816	0.061215	0.0621866	0.0573137
C8:0	0.0230142	0.0227881	0.0183543	0.100886	1.22673	0.0752667	0.209369	0.133114	0.274713	0.283351	0.285588	0.277724	0.277994
C10:0	0.00778148	0.0032844	0.0136636	0.0913147	0.247477	0.159743	0.347353	0.429944	0.170992	0.174267	0.175961	0.178278	0.176785
C12:0	0.772841	0.845683	1.26405	1.37346	1.79663	2.37272	3.28742	5.87589	2.28841	2.34443	2.37346	2.35275	2.34927
C13:0	0.0819779	0.055127	0.0935031	0.109277	0.11014	0.117548	0.136834	0.157883	0.125455	0.126599	0.123472	0.126964	0.128875
C14:0	56.6464	45.2404	57.9743	65.9127	63.609	66.058	96.2554	146.095	74.8734	75.4997	76.3898	75.654	75.0312
C14:1N5	1.70634	1.4034	2.10786	2.63067	4.58255	4.81565	5.42328	8.11438	4.19652	4.31226	4.33512	4.23286	4.57984
C15:0	11.561	8.11076	10.2242	11.3111	11.1452	11.4844	12.7472	15.3148	11.5157	12.2896	12.4675	12.4033	12.5053
C15:1N5	3.73166	3.62495	4.59609	5.50618	5.54407	5.81193	6.91616	8.474	5.64183	5.71977	5.81737	5.80139	5.71904
C16:0	1615.19	1522.29	1603.99	1617.52	1766.2	1700.92	1797.04	2387.54	1830.89	1845.71	1850.67	1832.35	1777.68
C16:1N7	190.94	154.357	223.834	219.952	343.312	353.543	402.197	761.882	366.426	363.788	366.229	366.318	360.195
C17:0	15.5056	16.1294	17.0293	16.0037	14.8734	15.4048	16.8856	16.178	17.394	17.4888	17.7177	17.5386	17.7555
C17:1N7	7.17818	6.94965	8.89543	7.75121	10.2094	10.234	11.1408	10.8547	12.1253	12.1673	12.2134	12.4012	10.836
C18:0	782.04	779.652	714.177	511.127	601.521	594.95	581.647	668.932	658.372	661.097	666.284	659.301	647.877
C18:1TN9	3.95102	4.35304	4.33522	4.51623	3.69976	3.73339	4.27288	4.02759	3.87931	3.70676	3.76598	4.05116	3.89699
C18:1N9	825.745	697.277	864.651	828.53	1098.78	1080.65	1228.27	2746.79	1236.93	1239.48	1250.24	1238.01	1220.47
C18:2N6	778.927	805.839	1138.53	786.021	1054.93	1138.58	1180.68	2553.31	1192.5	1181.46	1189.87	1184.69	1156.13
C18:3N6	2.3847	2.10163	2.80027	2.29432	3.46028	3.38339	3.85942	4.2226	3.78121	3.90957	3.95218	3.63031	3.75442
C18:3N3	20.9338	16.2576	24.4824	21.9392	28.781	36.9196	40.7644	62.4337	34.0839	36.7496	36.557	35.0149	36.7835
C20:0	6.566	3.77115	5.63145	3.84701	4.66919	4.40305	4.78539	5.53713	4.56379	5.15873	5.17667	4.67033	5.23076
C20:2N6	31.2991	29.1214	33.7508	29.2694	50.814	49.1848	51.3091	46.9523	20.6893	22.5647	23.2549	22.9827	24.5682
C21:0	0.582516	0.343981	0.489775	0.423499	1.00365	0.469917	0.61397	0.626019	0.424247	0.604178	0.597732	0.460877	0.547533
C20:3N6	48.7402	49.224	52.726	45.1341	71.2325	69.4569	69.7508	67.8312	53.4817	58.5513	59.0013	53.8763	60.0646
C20:4N6	418.566	415.209	413.45	378.674	507.938	478.793	539.593	515.702	447.465	461.842	462.57	451.332	455.963
C20:3N3	2.406	2.23021	2.26484	2.22427	2.64592	2.65	2.87655	2.96313	2.21982	2.55786	2.5636	2.27585	2.68852
C22:0	8.14334	2.43943	4.96319	3.75121	4.27531	2.43445	3.23105	5.33646	4.60283	4.84322	4.95907	4.41106	5.06061
C20:5N3	53.5003	49.0442	50.4905	47.0488	11.9854	12.3321	13.9448	13.9041	29.3283	31.1176	32.1273	30.3454	31.8531
C22:1N9	2.84144	2.15692	2.93842	1.92568	2.70483	2.48484	2.88901	3.29286	2.73901	2.88793	2.97086	2.79562	2.65651
C22:2N6	0.363515	0.399913	0.341938	0.393224	0.606258	0.512328	0.594398	0.648566	0.348133	0.480389	0.518535	0.470557	0.51217
C23:0	1.56015	0.824498	1.19494	0.965703	1.4291	0.843753	0.991908	1.38494	1.07735	1.12492	1.25776	1.10977	1.27209
C22:4N6	30.5726	30.802	31.7384	29.5386	52.7461	48.1929	51.2264	50.1302	37.9402	39.9449	39.5078	38.0905	40.6222
C22:5N6	46.2179	50.0225	44.8185	43.0129	54.0121	46.0844	50.5164	48.7565	43.124	46.187	46.2682	42.8656	46.5371
C24:0	13.2306	4.56941	7.32228	5.97896	7.92011	5.08845	7.19135	7.77138	7.72039	8.73206	8.28304	8.80479	9.41293
C22:5N3	252.446	250.769	252.662	241.958	185.203	183.148	213.074	193.867	208.642	215.043	213.998	207.721	215.605
C22:6N3	1485.79	1399.29	1371.42	1253.76	1004.22	1052.26	1068.02	958.841	1294.87	1305.93	1320.94	1306.93	1286.75
Figure 3C	DHA concentration in GAS (Fatty acid content per gram of GAS) (n=4).
PBS	DHA
1004.22	1485.79
1052.26	1399.29
1068.02	1371.42
958.841	1253.76
Figure 3D	Concentration of ω3 and ω6 fatty acids (FA) in GAS (n=4).
	PBS				DHA
ω3	1232.84	1287.31	1338.68	1232.01	1815.08	1717.59	1701.32	1566.93
ω6	1795.74	1834.18	1947.53	3287.55	1357.07	1382.72	1718.15	1314.34
Figure 3E	The composition of fatty acids with altered concentration (P＜0.05) (n=4).
	DHA1	DHA2	DHA3	DHA4	PBS1	PBS2	PBS3	PBS4	p-value
C20:5N3	53.5003	49.0442	50.4905	47.0488	11.9854	12.3321	13.9448	13.9041	2.4126e-07
C22:4N6	30.5726	30.802	31.7384	29.5386	52.7461	48.1929	51.2264	50.1302	1.462e-06
C20:2N6	31.2991	29.1214	33.7508	29.2694	50.814	49.1848	51.3091	46.9523	1.40433e-05
C20:3N6	48.7402	49.224	52.726	45.1341	71.2325	69.4569	69.7508	67.8312	1.92734e-05
C22:5N3	252.446	250.769	252.662	241.958	185.203	183.148	213.074	193.867	0.000262072
C22:2N6	0.363515	0.399913	0.341938	0.393224	0.606258	0.512328	0.594398	0.648566	0.000478358
C20:4N6	418.566	415.209	413.45	378.674	507.938	478.793	539.593	515.702	0.000554831
C22:6N3	1485.79	1399.29	1371.42	1253.76	1004.22	1052.26	1068.02	958.841	0.000574045
C17:1N7	7.17818	6.94965	8.89543	7.75121	10.2094	10.234	11.1408	10.8547	0.00103351
C20:3N3	2.406	2.23021	2.26484	2.22427	2.64592	2.65	2.87655	2.96313	0.00148265
C18:3N6	2.3847	2.10163	2.80027	2.29432	3.46028	3.38339	3.85942	4.2226	0.00154003
C14:1N5	1.70634	1.4034	2.10786	2.63067	4.58255	4.81565	5.42328	8.11438	0.00451837
C10:0	0.00778148	0.0032844	0.0136636	0.0913147	0.247477	0.159743	0.347353	0.429944	0.00520224
C13:0	0.0819779	0.055127	0.0935031	0.109277	0.11014	0.117548	0.136834	0.157883	0.0267183
C15:1N5	3.73166	3.62495	4.59609	5.50618	5.54407	5.81193	6.91616	8.474	0.0268672
C18:3N3	20.9338	16.2576	24.4824	21.9392	28.781	36.9196	40.7644	62.4337	0.0278318
C16:1N7	190.94	154.357	223.834	219.952	343.312	353.543	402.197	761.882	0.0378734
C12:0	0.772841	0.845683	1.26405	1.37346	1.79663	2.37272	3.28742	5.87589	0.0475884

## Sheet: FIGURE 4
Figure 4B	ATP levels from early stage of myogenic differentiation (n=3, 48h).
DHA 0μM	DHA 5μM	DHA 10μM
1.1315	1.1344	1.1863
0.9436	1.2216	1.2652
0.9249	1.2362	1.2891
Figure 4D	qPCR measured different types of muscle fiber gene expression (n=3, 48h).
	DHA 0μM	DHA 5μM	DHA 10μM	DHA 5μM	DHA 5μM	DHA 10μM	DHA 100μM	DHA 5μM	DHA 10μM
MyHC Ⅰ	1.12217	0.91884	0.95899	2.22643	1.32516	1.12519	3.54536	2.00228	2.39826
MyHC Ⅱa	0.9682	1.08135	0.95045	34.1222	30.8188	32.2293	62.7264	40.9252	34.9252
MyHC Ⅱx	1.41471	0.70044	0.884847	0.848597	1.57531	1.21043	0.856093	1.1934	1.23854
MyHC Ⅱb	1.12561	1.12642	0.74797	3.16457	1.25863	3.90916	5.32894	4.88214	6.32561

## Sheet: FIGURE 5
Figure 5A	LC-MS/MS quantification of the m6A/A in mRNA of GAS from mice fed HFD or HFD+DHA (n=3).
NFD	HFD	HFD+DHA
0.1145	0.1514	0.1058
0.0803	0.1265	0.0978
0.0987	0.1358	0.0854
Figure 5B	LC-MS/MS quantification of the m6A/A in mRNA of myoblasts with different concentration of DHA (n=3).
DHA 0μM	DHA 5μM	DHA 10μM
0.138087	0.091302	0.084459
0.168829	0.121469	0.101431
0.158458	0.106386	0.097958
Figure 5D	Western blot analysis and quantification of major m6A methyltransferase and demethylase expression in skeletal muscle (n=3).
	HFD			HFD+DHA
FTO	1.32691	0.984692	0.688401	2.39848	2.55357	1.49689
ALKBH5	0.928585	0.79191	1.27951	0.595657	1.0459	0.928112
METTL3	0.946948	0.762429	1.29062	1.24311	1.14689	0.46703
Figure 5F	Western blot analysis and quantification of major m6A methyltransferase and demethylase expression in myoblasts (n=3).
	DHA 0μM			DHA 5μM			DHA 10μM
FTO	0.84645	0.862897	1.29065	1.32581	1.55328	1.49668	1.32686	1.45507	1.49676
ALKBH5	1.2249	0.986682	0.788421	1.11567	1.046	1.3282	0.898752	1.04557	0.921012
METTL3	0.928079	0.89192	1.18001	1.14343	1.1456	0.767232	1.01566	1.04602	1.2271

## Sheet: FIGURE 6
Figure 6D	Relative ATP contentwas tested in C2C12/siCtl and C2C12/siFto (n=3).
si Ctl	si Fto
1.0315	0.5225
1.0436	0.4021
0.9249	0.3565

## Sheet: FIGURE 7
Figure 7A	LC-MS/MS quantification of the m6A/A in mRNA of control, FTO-WT and FTO-MUT overexpressing cells (n=3).
CTL	FTO-WT	FTO-MUT
0.1612	0.0886	0.1701
0.14	0.0575	0.1414
0.1612	0.0731	0.1605
Figure 7C	Methylated RNA immunoprecipitation (MeRIP)-qPCR analysis of m6A levels of Ppargc1a mRNA in control and Fto-silencing cells (n=3).
si Ctl	si Fto
0.841353	1.02763
1.13462	1.14338
1.04432	1.25913
Figure 7D	Methylated RNA immunoprecipitation (MeRIP)-qPCR analysis of m6A levels of Ddit4 mRNA in control and Fto-silencing cells (n=3).
si Ctl	si Fto
1.2805	2.34932
1.36281	2.50054
0.573039	2.90881
Figure 7F	qPCR analysis of Ddit4 in control and FTO knockdown cells (n=3).
si Ctl	si Fto
1.09765	0.633657
0.900571	0.611004
1.01162	0.650698
Figure 7H	qPCR analysis of Ddit4 and Ppargc1a in control and DDIT4 knockdown cells (n=3).
	si Ctl			si Fto
Ddit4	1.12133	0.866882	1.02874	0.54036	0.857178	0.711991
Ppargc1a	0.888872	1.02516	1.09741	0.362354	0.599104	0.450008

## Sheet: Additional file 1 Fig. S2
Fig. S2A	The proliferative activity of cells with different concentrations of DHA (compared with DHA 0 μM) (n=3).
	DHA 0μM			DHA 5μM			DHA 10μM			DHA 20μM			DHA 50μM			DHA 100μM			DHA 200μM			DHA 500μM
0h	1.20202	1.27873	1.24038	0.971087	1.01914	0.995113	0.901192	0.942433	0.921813	0.723345	0.781764	0.752554	0.93999	0.972494	0.956242	0.845513	0.886088	0.8658	0.98671	1.05564	1.02118	1.21424	1.27962	1.24693
12h	2.49996	2.48036	2.49016	2.68247	2.67803	2.68025	2.82767	2.72096	2.77432	2.44406	2.55763	2.50085	2.27806	2.47522	2.37664	2.27214	2.28584	2.27899	1.94451	1.9778	1.96115	1.88949	1.82562	1.85756
24h	5.15656	5.00889	5.08273	4.95169	4.77736	4.86452	4.79805	4.72235	4.7602	4.72046	4.63281	4.67664	4.32167	4.43398	4.37782	4.30834	4.22517	4.26676	4.01292	4.00545	4.00919	3.38661	3.23726	3.31193
36h	14.324	14.9467	14.6354	14.3788	13.3889	13.8839	12.8217	13.2719	13.0468	13.0935	12.6137	12.8536	11.9792	12.5582	12.2687	12.1674	10.7268	10.9471	10.0479	9.68092	8.36439	7.19269	9.21194	8.20232
Fig. S2D	qPCR analysis of key genes, Myod1 and Myog (n=3).
	DHA 0 μM			DHA 50 μM			DHA 100 μM
Myod1	0.993369	1.32172	0.761639	0.189975	0.300353	0.117385	0.153167	0.113128	0.115382
Myog	0.866304	1.22246	0.944265	0.15997	0.123971	0.128438	0.172815	0.128395	0.124652
Fig. S2F	Quantification of relative lipid accumulation (n=3).
DHA 0μM	DHA 5μM	DHA 10μM
0.951634	1.28884	1.26463
0.910574	1.16802	1.32801
1.13779	1.20618	1.23299
Fig. S2G	qPCR analysis of genes associated with adipogenesis, including Cebpα, Pparγ, Fabp4 after 48h of DHA treatment (n=3).
	DHA 0μM			DHA 50μM			DHA 100μM
Cebpa	1.02511	1.12513	0.84976	6.12513	6.90319	7.90319	8.90319	8.22019	9.22019
Pparg	1.22019	1.45885	0.32096	8.45885	7.77989	8.77989	9.77989	10.6005	7.60047
Fabp4	1.44337	0.84337	0.71326	25.3427	23.5016	20.5016	43.1194	40.1194	45.2022
Fig. S2I	Quantification of relative lipid accumulation in C2C12 treated with low concentration of DHA (5 or 10 μM, 4d) (n=3).
DHA 0μM	DHA 5μM	DHA 10μM
0.963514	1.08501	1.16155
0.901547	0.983642	0.921363
1.15864	1.12239	1.23228
Fig. S2J	qPCR analysis of Myod1 and Myog (n=3).
	DHA 0μM			DHA 5μM			DHA 10μM
Myod1	1.17404	0.897544	0.928416	1.11788	1.14097	0.94622	1.16417	1.08221	1.05448
Myog	1.07509	1.0062	0.918711	1.05899	0.939641	0.825898	0.781771	0.834979	0.983337

## Sheet: Additional file 1 Fig. S3
Fig. S3B	Methylated RNA immunoprecipitation (MeRIP)-qPCR analysis of m6A levels of Ddit4 mRNA in NFD, HFD and HFD+DHA group (n=3).
NFD	HFD	HFD+DHA
0.820852	61.0399	7.39683
0.905635	58.1933	11.0013
1.34519	59.4612	8.49849
